# Supplementary material for: Functional Characteristics of the Nav1.1 p.Arg1596Cys Mutation Associated with Varying Severity of Epilepsy Phenotypes
Source: Int J Mol Sci. 2024 Feb 1;25(3):1745. doi: 10.3390/ijms25031745 (PMC10855957; doi:10.3390/ijms25031745)
Supplement: Supplementary file 1 [file ijms-25-01745-s001.zip]

Archive with 1 entries (1 files):
- ijms-2825509-supplementary.xlsx
