# Supplementary material for: Functional Characteristics of the Nav1.1 p.Arg1596Cys Mutation Associated with Varying Severity of Epilepsy Phenotypes
Source: Int J Mol Sci. 2024 Feb 1;25(3):1745. doi: 10.3390/ijms25031745 (PMC10855957; doi:10.3390/ijms25031745)
Supplement: Supplementary file 1 [file ijms-25-01745-s001.zip › ijms-2825509-supplementary.xlsx]

## Sheet: Channelopaty genes
ADCY5
ANO1
ANO10
ANO2
ANO3
ANO4
ANO5
ANO6
ANO7
ANO8
ANO9
AQP1
AQP10
AQP11
AQP12A
AQP12B
AQP2
AQP3
AQP4
AQP5
AQP6
AQP7
AQP8
AQP9
ASIC1
ASIC2
ASIC3
ASIC4
ASIC5
ATN1
ATP1A2
ATP1A3
ATP7B
BEST1
BEST2
BEST3
BEST4
BSND
CACFD1
CACNA1A
CACNA1B
CACNA1C
CACNA1D
CACNA1E
CACNA1F
CACNA1G
CACNA1H
CACNA1I
CACNA1S
CACNA2D1
CACNA2D2
CACNA2D3
CACNA2D4
CACNB1
CACNB2
CACNB3
CACNB4
CACNG1
CACNG2
CACNG3
CACNG4
CACNG5
CACNG6
CACNG7
CACNG8
CATSPER1
CATSPER2
CATSPER3
CATSPER4
CATSPERB
CATSPERD
CATSPERE
CATSPERG
CATSPERZ
CFTR
CHRNA1
CHRNA10
CHRNA2
CHRNA3
CHRNA4
CHRNA5
CHRNA6
CHRNA7
CHRNA9
CHRNB1
CHRNB2
CHRNB3
CHRNB4
CHRND
CHRNE
CHRNG
CLCA1
CLCA2
CLCA3P
CLCA4
CLCC1
CLCN1
CLCN2
CLCN3
CLCN4
CLCN5
CLCN6
CLCN7
CLCNKA
CLCNKB
CLIC1
CLIC2
CLIC3
CLIC4
CLIC5
CLIC6
CLNS1A
CNGA1
CNGA2
CNGA3
CNGA4
CNGB1
CNGB3
CSTB
ENKUR
GABRA1
GABRA2
GABRA3
GABRA4
GABRA5
GABRA6
GABRB1
GABRB2
GABRB3
GABRD
GABRE
GABRG1
GABRG2
GABRG3
GABRP
GABRQ
GABRR1
GABRR2
GABRR3
GJA1
GJA10
GJA3
GJA4
GJA5
GJA6P
GJA8
GJA9
GJB1
GJB2
GJB3
GJB4
GJB5
GJB6
GJB7
GJC1
GJC2
GJC3
GJD2
GJD3
GJD4
GJE1
GLRA1
GLRA2
GLRA3
GLRA4
GLRB
GRIA1
GRIA2
GRIA3
GRIA4
GRID1
GRID2
GRIK1
GRIK2
GRIK3
GRIK4
GRIK5
GRIN1
GRIN2A
GRIN2B
GRIN2C
GRIN2D
GRIN3A
GRIN3B
HCN1
HCN2
HCN3
HCN4
HTR3A
HTR3B
HTR3C
HTR3D
HTR3E
HTT
HVCN1
ITPR1
ITPR2
ITPR3
KCMF1
KCNA1
KCNA10
KCNA2
KCNA3
KCNA4
KCNA5
KCNA6
KCNA7
KCNAB1
KCNAB2
KCNAB3
KCNB1
KCNB2
KCNC1
KCNC2
KCNC3
KCNC4
KCND1
KCND2
KCND3
KCNE1
KCNE2
KCNE3
KCNE4
KCNE5
KCNF1
KCNG1
KCNG2
KCNG3
KCNG4
KCNH1
KCNH2
KCNH3
KCNH4
KCNH5
KCNH6
KCNH7
KCNH8
KCNIP3
KCNIP4
KCNJ1
KCNJ10
KCNJ11
KCNJ12
KCNJ13
KCNJ14
KCNJ15
KCNJ16
KCNJ18
KCNJ2
KCNJ3
KCNJ4
KCNJ5
KCNJ6
KCNJ8
KCNJ9
KCNK1
KCNK10
KCNK12
KCNK13
KCNK15
KCNK16
KCNK17
KCNK18
KCNK2
KCNK3
KCNK4
KCNK5
KCNK6
KCNK7
KCNK9
KCNMA1
KCNMB1
KCNMB2
KCNMB3
KCNMB4
KCNN1
KCNN2
KCNN3
KCNN4
KCNQ1
KCNQ2
KCNQ3
KCNQ4
KCNQ5
KCNRG
KCNS1
KCNS2
KCNS3
KCNT1
KCNT2
KCNU1
KCNV1
KCNV2
KCTD1
KCTD10
KCTD11
KCTD12
KCTD13
KCTD15
KCTD16
KCTD17
KCTD2
KCTD20
KCTD21
KCTD3
KCTD5
KCTD6
KCTD7
KCTD8
KCTD9
LRRC8A
LRRC8B
LRRC8C
LRRC8D
LRRC8E
MCOLN1
MCOLN2
MCOLN3
MIP
NALCN
NKX2-1
P2RX1
P2RX2
P2RX3
P2RX4
P2RX5
P2RX6
P2RX7
PACC1
PIEZO1
PIEZO2
PIRT
PKD2
PKD2L1
PKD2L2
PNKD
PRRT2
RYR1
RYR2
RYR3
SCLT1
SCN10A
SCN11A
SCN1A
SCN1B
SCN2A
SCN2B
SCN3A
SCN3B
SCN4A
SCN4B
SCN5A
SCN7A
SCN8A
SCN9A
SCNM1
SCNN1A
SCNN1B
SCNN1D
SCNN1G
SLC1A3
SLC2A1
SLC6A5
SPR
TBP
TCAF1
TCAF2
TMC1
TMC2
TMC3
TMC4
TMC5
TMC6
TMC7
TMC8
TPCN1
TPCN2
TRPA1
TRPC1
TRPC2
TRPC3
TRPC4
TRPC5
TRPC6
TRPC7
TRPM1
TRPM2
TRPM3
TRPM4
TRPM5
TRPM6
TRPM7
TRPM8
TRPV1
TRPV2
TRPV3
TRPV4
TRPV5
TRPV6
UNC79
UNC80
VDAC1
VDAC1P4
VDAC2
VDAC3
ZACN
